# Supplementary material for: Transcriptomic Analysis Reveals the Detoxification Mechanism of Chilo suppressalis in Response to the Novel Pesticide Cyproflanilide
Source: Int J Mol Sci. 2023 Mar 13;24(6):5461. doi: 10.3390/ijms24065461 (PMC10049496; doi:10.3390/ijms24065461)
Supplement: Supplementary file 1 [file ijms-24-05461-s001.zip]

Archive with 1 entries (1 files):
- ijms-2242602-supplementary.pdf
